# Supplementary material for: Measurement of Chromosomal Arms and FISH Reveal Complex Genome Architecture and Standardized Karyotype of Model Fish, Genus Carassius
Source: Cells. 2021 Sep 7;10(9):2343. doi: 10.3390/cells10092343 (PMC8471844; doi:10.3390/cells10092343)
Supplement: Supplementary file 1 [file cells-10-02343-s001.zip]

Archive with 1 entries (1 files):
- cells-1345090-supplementary.pdf
